# Supplementary material for: Mapping Uncertainty Due to Missing Data in the Global Ocean Health Index
Source: PLoS One. 2016 Aug 2;11(8):e0160377. doi: 10.1371/journal.pone.0160377 (PMC4970671; doi:10.1371/journal.pone.0160377)
Supplement: S2 Table — Dataset (csv file) describing the percent contribution of gapfilled data to index and goal scores for each region. (CSV) [file pone.0160377.s006.csv]

region	Index	AO	SPP	BD	HAB	CP	CS	CW	FIS	FP	MAR	ICO	SP	LSP	NP	TR
Andaman and Nicobar	64	98	6	52	97	52	52	18	82	82	NA	NA	NA	7	NA	98
Glorioso Islands	63	97	6	51	97	52	NA	18	NA	NA	NA	NA	NA	7	NA	98
Juan de Nova Island	63	97	6	51	97	52	NA	18	NA	NA	NA	NA	NA	7	NA	98
Bassas da India	63	97	6	51	97	52	NA	18	NA	NA	NA	NA	NA	7	NA	98
Ile Europa	63	97	6	51	97	52	NA	18	NA	NA	NA	NA	NA	7	NA	98
Line Group	63	97	6	51	97	52	NA	18	NA	NA	NA	NA	NA	7	NA	98
Phoenix Group	63	97	6	51	97	52	NA	18	NA	NA	NA	NA	NA	7	NA	98
Jersey	61	97	6	51	97	52	52	18	NA	NA	67	NA	NA	7	NA	98
Guernsey	61	97	6	51	97	52	52	18	NA	NA	67	NA	NA	7	NA	98
Oecussi Ambeno	61	97	6	51	97	52	51	18	NA	NA	NA	NA	NA	7	NA	98
Madeira	60	97	6	51	97	NA	NA	18	34	34	NA	NA	NA	7	NA	98
Azores	58	97	6	51	97	NA	NA	18	26	26	NA	NA	NA	7	NA	98
Canary Islands	58	97	6	51	97	52	52	18	36	36	NA	NA	NA	7	NA	98
Montserrat	58	97	6	51	97	52	52	18	94	94	NA	5	6	7	NA	98
Tristan da Cunha	55	97	6	51	97	NA	NA	18	62	62	NA	5	6	7	NA	98
Christmas Island	54	97	6	51	97	52	52	18	60	60	NA	5	6	7	NA	98
Norfolk Island	54	97	6	51	97	NA	NA	18	53	53	NA	7	7	7	NA	98
Macquarie Island	54	97	6	51	97	NA	NA	18	5	5	NA	NA	NA	7	NA	98
Wake Island	54	97	6	51	97	52	NA	18	56	56	NA	5	6	7	NA	98
Ile Tromelin	54	97	6	51	97	52	NA	18	8	8	NA	NA	NA	7	NA	98
Cocos Islands	53	97	6	51	97	52	52	18	47	47	NA	5	6	7	NA	98
Mayotte	53	97	6	51	97	52	52	18	50	50	75	5	6	7	NA	98
Northern Saint-Martin	53	97	6	49	93	52	52	18	NA	NA	NA	5	6	7	NA	98
Turks and Caicos Islands	52	97	6	49	93	52	52	18	90	90	52	5	6	7	5	98
Palmyra Atoll	52	97	6	51	97	52	NA	18	42	42	NA	5	6	7	NA	98
Ascension	51	97	6	51	97	NA	NA	18	34	34	NA	5	6	7	NA	98
Johnston Atoll	51	97	6	51	97	52	NA	18	33	33	NA	5	6	7	NA	98
Northern Mariana Islands and Guam	50	93	2	47	93	48	47	2	66	67	71	1	2	3	NA	94
American Samoa	49	93	2	48	93	48	47	2	61	61	NA	1	2	3	NA	94
Howland Island and Baker Island	48	98	6	52	97	52	NA	18	10	10	NA	6	6	7	NA	98
British Virgin Islands	47	97	6	49	93	52	52	6	62	62	NA	5	6	7	NA	52
Guadeloupe and Martinique	47	93	2	47	93	47	47	12	76	76	48	1	2	2	NA	48
Pitcairn	47	96	6	51	97	51	NA	18	9	9	NA	5	6	6	NA	98
Tokelau	47	97	6	51	97	52	52	6	17	17	NA	5	6	7	NA	98
Wallis and Futuna	47	98	6	52	97	52	NA	18	8	8	NA	6	6	7	NA	98
Curacao	47	93	2	43	84	47	39	14	NA	NA	94	1	2	2	NA	94
Saint Helena	46	97	6	51	97	NA	NA	18	7	7	NA	5	6	7	NA	98
Falkland Islands	46	97	6	51	97	NA	NA	18	6	6	91	5	6	7	NA	98
Niue	46	97	6	51	97	52	52	6	10	10	NA	5	6	7	NA	98
Clipperton Island	45	96	6	5	5	NA	NA	18	5	5	NA	NA	NA	6	NA	98
Gibraltar	44	96	6	5	5	NA	NA	18	38	38	NA	5	6	6	NA	98
Cook Islands	44	97	6	52	97	52	52	15	23	23	98	5	6	7	5	98
East Timor	44	46	1	24	47	43	45	32	68	68	47	0	0	0	NA	92
Aruba	44	93	2	44	87	47	47	2	71	71	94	1	2	2	NA	48
Anguilla	43	93	2	45	89	47	47	2	62	62	NA	1	2	2	NA	48
Jan Mayen	43	97	6	28	51	NA	NA	18	13	13	NA	5	6	7	NA	98
French Polynesia	43	98	6	52	97	52	52	6	16	23	69	5	6	7	5	98
Monaco	43	92	0	NA	NA	NA	NA	0	32	32	NA	0	0	0	NA	92
Sint Maarten	43	93	2	47	93	47	47	14	45	45	NA	1	2	2	1	94
Saba	43	93	2	47	93	47	47	14	NA	NA	NA	1	2	2	1	94
Sint Eustatius	43	93	2	47	93	47	47	14	NA	NA	NA	1	2	2	1	94
Djibouti	42	46	0	28	56	46	38	0	90	90	NA	0	0	0	NA	92
Bermuda	42	93	2	44	87	47	39	14	48	48	NA	1	2	2	NA	48
Bonaire	42	93	2	44	87	47	44	14	NA	NA	94	1	2	2	1	94
Faeroe Islands	41	97	6	51	97	NA	NA	18	8	11	31	5	6	7	7	98
Cayman Islands	40	93	2	45	89	45	42	2	45	45	NA	1	2	2	NA	48
British Indian Ocean Territory	37	50	6	28	51	51	NA	18	7	7	NA	5	6	6	NA	98
Bouvet Island	37	NA	6	NA	NA	NA	NA	18	86	86	NA	8	7	7	NA	NA
Western Sahara	36	50	5	5	5	NA	NA	18	39	39	NA	5	5	6	NA	98
R_union	35	93	2	47	93	48	NA	2	4	4	67	1	2	2	NA	48
Jarvis Island	35	50	6	5	5	NA	NA	18	30	30	NA	5	6	6	NA	98
French Guiana	34	46	1	5	9	10	10	12	91	91	NA	0	1	2	NA	94
Guinea Bissau	34	0	0	16	31	38	43	34	45	45	NA	0	0	0	NA	92
Jordan	34	47	1	42	84	39	46	7	87	87	NA	1	0	0	NA	0
New Caledonia	33	50	5	26	46	43	46	7	9	13	52	5	5	6	5	98
Eritrea	33	0	0	23	46	46	42	11	84	84	46	0	0	0	2	92
Sudan	33	0	0	23	46	46	46	10	80	80	NA	0	0	0	0	92
Samoa	33	0	0	42	83	43	46	11	59	59	46	0	0	0	2	92
Bosnia and Herzegovina	33	47	1	1	1	NA	NA	11	23	45	55	1	0	0	NA	92
Somalia	32	46	0	15	31	45	0	10	81	81	NA	0	0	0	2	92
Amsterdam Island and Saint Paul Island	32	NA	6	51	97	NA	NA	18	52	52	NA	5	6	7	NA	NA
Antigua and Barbuda	32	0	0	30	60	43	46	12	83	83	NA	0	0	0	NA	46
Iraq	32	46	0	23	46	46	46	11	40	40	NA	0	0	0	NA	46
Saint Vincent and the Grenadines	31	0	0	25	50	38	38	46	75	75	NA	0	0	0	10	46
Greenland	31	93	3	17	32	1	NA	2	12	12	NA	1	2	2	24	94
Saint Pierre and Miquelon	31	50	5	5	5	NA	NA	18	7	7	NA	5	5	6	NA	98
Nauru	30	46	0	23	46	46	NA	0	1	1	46	0	0	0	NA	92
Comoro Islands	30	0	0	33	65	46	46	32	37	37	NA	0	0	0	NA	46
Kuwait	30	46	0	31	61	46	46	11	59	59	81	0	0	0	NA	0
Benin	30	0	0	42	83	46	46	11	50	50	NA	0	0	0	NA	46
Saint Kitts and Nevis	30	0	0	32	65	46	46	12	54	54	NA	0	0	0	NA	46
Dominica	29	0	0	28	56	45	46	22	70	70	NA	0	0	0	0	46
Singapore	29	46	0	21	42	36	41	11	74	63	54	0	0	0	42	0
Tuvalu	28	0	0	19	38	38	NA	44	1	1	47	0	0	0	NA	92
Prince Edward Islands	28	NA	6	51	97	NA	NA	18	16	16	NA	NA	NA	7	NA	NA
United Arab Emirates	27	46	0	23	46	46	46	11	67	67	51	0	0	0	6	0
Republique du Congo	27	46	0	0	0	NA	NA	11	43	43	NA	0	0	0	0	92
Saint Lucia	27	0	0	30	61	38	42	11	49	49	NA	0	0	0	NA	46
Marshall Islands	26	0	0	31	61	46	46	0	2	2	NA	0	0	0	21	92
Malta	26	46	0	23	46	46	46	11	24	36	46	0	0	0	NA	0
Grenada	26	0	0	23	46	45	27	34	35	35	NA	0	0	0	NA	46
Taiwan	25	46	1	31	61	43	47	14	37	36	34	0	1	2	1	2
Cuba	25	46	0	12	23	20	38	11	50	50	46	0	0	0	0	46
Barbados	25	46	0	21	42	22	46	11	78	78	NA	0	0	0	3	0
Tonga	25	0	0	31	61	46	46	11	43	43	74	0	0	0	2	46
Palau	24	0	0	19	38	35	34	34	3	3	47	0	0	0	2	92
North Korea	24	46	0	0	0	0	NA	0	21	27	46	0	0	0	24	92
Bahrain	24	46	0	23	46	41	46	7	53	53	59	0	0	0	0	0
Syria	24	46	0	0	0	NA	NA	11	62	62	NA	0	0	0	1	46
Kerguelen Islands	24	NA	6	51	97	NA	NA	18	21	21	NA	5	6	7	NA	NA
Liberia	24	0	0	0	0	0	0	34	62	62	NA	0	0	0	NA	92
Qatar	24	0	0	23	46	46	46	11	64	64	46	0	0	0	NA	0
Vanuatu	23	0	0	23	46	46	46	34	9	9	54	0	0	0	0	46
Togo	23	0	0	28	56	46	46	7	13	13	NA	0	0	0	NA	46
Bahamas	23	46	0	12	23	10	45	34	17	17	58	0	0	0	0	46
Micronesia	22	0	0	19	38	37	37	0	8	8	46	0	0	0	2	92
Israel	22	0	0	19	38	38	38	8	64	60	55	0	0	0	32	0
Vietnam	22	46	0	21	42	13	1	11	90	81	41	0	0	0	24	0
Kiribati	22	0	0	31	61	46	46	0	28	28	0	0	0	0	0	46
Yemen	21	0	0	21	42	43	46	17	53	53	85	0	0	0	7	0
Ukraine	21	1	1	23	46	46	46	0	9	9	25	0	0	0	21	46
Heard and McDonald Islands	21	NA	6	51	97	NA	NA	18	7	7	NA	8	7	7	NA	NA
Haiti	21	0	0	23	46	42	42	0	82	82	NA	0	0	0	0	0
Myanmar	21	46	0	12	23	6	14	0	87	86	38	0	0	0	27	0
Maldives	20	0	0	21	42	39	46	11	15	15	NA	0	0	0	5	46
India	20	0	0	21	42	35	39	8	65	62	39	0	0	0	10	0
Saudi Arabia	19	0	0	23	46	46	46	3	56	52	32	0	0	0	0	0
Sierra Leone	19	0	0	16	31	29	37	34	34	34	NA	0	0	0	NA	0
Equatorial Guinea	19	0	0	0	0	0	0	0	79	79	NA	0	0	0	0	92
Guinea	19	0	0	15	31	36	41	10	48	48	NA	0	0	0	NA	0
Fiji	18	0	0	19	38	34	23	0	37	37	60	0	0	0	0	46
Sri Lanka	18	0	0	21	42	43	45	0	56	56	45	0	0	0	1	0
Oman	18	0	0	28	56	46	38	2	43	43	76	0	0	0	8	0
Mauritania	18	0	0	0	0	NA	NA	23	46	46	NA	0	0	0	12	46
Libya	18	0	0	0	0	NA	NA	8	75	75	92	0	0	0	0	46
Jamaica	18	0	0	12	23	14	42	11	85	85	46	0	0	0	0	0
Slovenia	18	92	0	0	0	NA	NA	0	9	25	61	0	0	0	8	0
Nicaragua	17	0	0	21	42	33	39	8	65	47	23	0	0	0	0	0
Honduras	17	0	0	21	42	29	33	7	61	50	46	0	0	0	10	0
Iran	17	0	0	23	46	46	46	1	37	37	23	0	0	0	2	0
Nigeria	17	0	0	15	31	21	30	11	67	67	46	0	0	0	5	0
Democratic Republic of the Congo	17	0	0	0	0	0	0	11	81	81	NA	0	0	0	NA	46
Angola	17	0	0	15	31	20	29	11	60	60	NA	0	0	0	19	0
Madagascar	16	0	0	19	38	30	30	0	65	64	31	0	0	0	0	0
Senegal	16	0	0	15	31	32	39	3	37	37	31	0	0	0	19	0
Crozet Islands	16	NA	6	NA	NA	NA	NA	18	23	23	NA	5	6	7	NA	NA
Belize	16	0	0	9	19	19	34	0	58	39	23	0	0	0	0	46
Morocco	15	0	0	19	38	39	38	11	22	22	19	0	0	0	3	0
Ghana	15	0	0	15	31	44	45	9	14	14	NA	0	0	0	3	0
Puerto Rico and Virgin Islands of the United States	15	46	1	3	5	5	9	2	55	55	71	0	1	2	NA	2
Tanzania	15	0	0	19	38	29	2	11	72	72	47	0	0	0	0	0
Solomon Islands	14	0	0	21	42	33	29	0	1	1	92	0	0	0	0	46
Philippines	14	0	0	10	19	8	30	11	72	65	29	0	0	0	1	0
Papua New Guinea	14	0	0	19	38	25	21	11	3	3	77	0	0	0	0	46
Cyprus	14	46	0	0	0	NA	NA	0	51	55	58	0	0	0	0	0
South Georgia and the South Sandwich Islands	14	NA	6	28	51	NA	NA	18	5	5	NA	5	6	7	NA	NA
Dominican Republic	14	0	0	12	23	9	31	8	65	65	71	0	0	0	0	0
Egypt	14	0	0	12	23	12	46	0	71	50	26	0	0	0	3	0
Brunei	14	1	0	0	1	1	0	12	66	65	47	1	1	1	1	46
South Korea	13	0	0	0	0	NA	NA	0	75	70	37	0	0	0	23	0
Cambodia	13	0	0	13	25	3	0	11	89	89	46	0	0	0	3	0
Cape Verde	13	0	0	0	0	NA	NA	34	45	45	NA	0	0	0	NA	0
Lebanon	13	0	0	0	0	NA	NA	11	79	78	46	0	0	0	0	0
Sao Tome and Principe	13	0	0	0	0	NA	NA	0	49	49	NA	0	0	0	0	46
Italy	13	0	0	15	31	34	35	0	32	33	35	0	0	0	0	0
China	13	0	0	11	22	7	13	34	43	44	44	0	0	0	3	0
Mozambique	12	0	0	21	42	22	11	7	42	42	69	0	0	0	0	0
Bangladesh	12	0	0	15	31	0	0	8	92	84	37	0	0	0	0	0
Mauritius	11	0	0	15	31	2	46	0	28	28	46	0	0	0	6	0
Kenya	11	0	0	12	23	2	10	11	65	65	92	0	0	0	1	0
Russia	11	0	0	12	23	0	46	11	25	25	8	0	0	0	5	0
Albania	11	0	0	0	0	NA	NA	11	37	42	57	0	0	0	22	0
Ecuador	11	0	0	15	31	3	0	0	23	28	34	0	0	0	5	46
Thailand	10	0	0	9	19	6	12	0	69	58	22	0	0	0	7	0
Pakistan	9	0	0	0	0	0	0	11	51	51	46	0	0	0	23	0
El Salvador	9	0	0	0	0	0	0	0	65	65	55	0	0	0	19	0
Mexico	9	0	0	9	19	14	24	0	24	25	42	0	0	0	5	0
Venezuela	9	0	0	12	23	5	11	11	42	42	44	0	0	0	1	0
Argentina	9	46	0	0	0	NA	NA	7	3	3	0	0	0	0	7	0
Malaysia	9	0	0	9	19	1	2	0	65	64	31	0	0	0	5	0
Indonesia	9	0	0	9	19	3	10	11	51	48	30	0	0	0	0	0
Seychelles	8	0	0	13	25	37	0	11	9	9	46	0	0	0	2	0
Namibia	8	0	0	0	0	NA	NA	11	34	34	36	0	0	0	14	0
Trinidad and Tobago	8	0	0	13	25	8	0	11	44	44	NA	0	0	0	0	0
Guyana	8	0	0	0	0	0	0	0	64	64	46	0	0	0	NA	0
Brazil	8	0	0	19	38	3	1	0	43	45	67	0	0	0	0	0
Lithuania	8	46	0	0	0	0	NA	0	1	1	NA	NA	NA	0	11	0
Australia	7	0	0	0	0	0	0	11	41	43	48	0	0	0	11	0
Tunisia	7	0	0	0	0	NA	NA	10	35	37	55	0	0	0	0	0
Latvia	7	46	0	0	0	0	0	0	1	1	NA	NA	NA	0	8	0
South Africa	7	0	0	12	23	8	8	11	21	21	20	0	0	0	3	0
Costa Rica	7	0	0	0	0	0	0	7	53	52	35	0	0	0	2	0
Denmark	7	0	0	2	4	0	8	0	41	42	60	0	0	0	10	0
Spain	7	0	0	4	8	8	8	7	30	31	33	0	0	0	2	0
Cameroon	7	0	0	0	0	0	0	7	50	50	NA	0	0	0	NA	0
Gabon	7	0	0	0	0	0	0	11	41	41	NA	0	0	0	NA	0
Gambia	6	0	0	0	0	0	0	11	38	38	46	0	0	0	NA	0
Greece	6	0	0	0	0	NA	NA	8	28	31	34	0	0	0	1	0
Panama	6	0	0	12	23	8	18	2	10	12	46	0	0	0	2	0
New Zealand	6	0	0	0	0	0	0	21	19	19	23	0	0	0	13	0
Suriname	6	0	0	0	0	0	0	0	53	53	46	0	0	0	3	0
Germany	6	0	0	0	0	0	0	0	37	37	44	0	0	0	14	0
Colombia	5	0	0	0	0	0	0	0	44	43	31	0	0	0	1	0
Croatia	5	0	0	0	0	NA	NA	8	18	22	52	0	0	0	2	0
Ivory Coast	5	0	0	0	0	0	0	11	26	26	NA	0	0	0	7	0
Japan	5	0	0	8	15	0	10	0	28	30	46	0	0	0	1	0
Bulgaria	4	1	1	1	1	NA	NA	9	14	17	46	0	0	0	0	0
Georgia	4	1	1	1	1	NA	NA	11	9	9	NA	0	0	0	3	0
Algeria	4	0	0	0	0	NA	NA	0	26	26	47	0	0	0	0	0
Guatemala	4	0	0	0	0	0	0	0	20	28	61	0	0	0	4	0
United States	4	0	0	0	0	0	0	11	21	21	39	0	0	0	7	0
Netherlands	4	0	0	0	0	0	0	0	28	27	23	0	0	0	9	0
Poland	4	0	0	12	23	5	6	0	3	3	NA	NA	NA	0	3	0
France	4	0	0	0	0	0	0	8	21	26	37	0	0	0	3	0
Montenegro	4	0	0	0	0	NA	NA	0	27	29	46	0	0	0	0	0
Canada	4	0	0	9	18	0	0	9	9	11	33	0	0	0	2	0
Estonia	3	0	0	0	0	0	0	0	1	1	92	NA	NA	0	21	0
Turkey	3	0	0	0	0	NA	NA	0	10	13	29	0	0	0	8	0
Portugal	3	0	0	0	0	NA	NA	7	14	15	24	0	0	0	2	0
Belgium	2	0	0	0	0	0	0	0	16	16	NA	0	0	0	6	0
Uruguay	2	0	0	0	0	NA	NA	0	12	12	46	0	0	0	3	0
United Kingdom	2	0	0	0	0	0	0	0	11	15	38	0	0	0	1	0
Sweden	2	0	0	9	18	0	5	0	1	1	0	0	0	0	0	0
Norway	2	0	0	0	0	0	NA	0	4	16	39	0	0	0	1	0
Chile	2	0	0	0	0	NA	NA	0	3	11	39	0	0	0	0	0
Romania	1	1	0	0	1	NA	NA	0	3	3	NA	0	0	0	4	0
Finland	1	0	0	0	0	0	NA	0	1	4	35	NA	NA	0	1	0
Ireland	1	0	0	0	0	0	0	0	7	8	32	0	0	0	0	0
Peru	0	0	0	0	0	0	0	0	2	2	36	0	0	0	1	0
Iceland	0	0	0	0	0	0	NA	0	1	1	0	0	0	0	0	0
